# Supplementary material for: Identification of a Gene Signature Predicting (Nano)Particle-Induced Adverse Lung Outcome in Rats
Source: Int J Mol Sci. 2023 Jun 29;24(13):10890. doi: 10.3390/ijms241310890 (PMC10341909; doi:10.3390/ijms241310890)
Supplement: Supplementary file 1 [file ijms-24-10890-s001.zip]

Archive with 1 entries (1 files):
- ijms-2441821-supplementary.pdf
